# Supplementary material for: Microstructure of the human metastatic vertebral body
Source: Front Endocrinol (Lausanne). 2025 Jan 6;15:1508504. doi: 10.3389/fendo.2024.1508504 (PMC11743553; doi:10.3389/fendo.2024.1508504)
Supplement: Supplementary file 1 [file Table1.xlsx]

## Sheet: MetastaticVertebrae_NoCort_VOI
Specimen ID	Vertebra	Metastasis	BV/TV	Tb.Th.	Tb.Sp.	Tb.N.	SD_Tb.Th.	BS/TV	DA	Conn.D	SMI	Tb.Pf.
	level	type	%	mm	mm	1/mm	mm	1/mm		1/mm3		1/mm
1	T4	lytic	12	194	1209	0.6	94	2.4	1.4	6.1	1.7	4.1
2	T6	lytic	13	183	687	0.7	104	3.2	1.1	16	2.7	9.2
3	T3	lytic	8	182	1296	0.5	94	1.8	1.4	3.2	1.8	5.1
4	L2	lytic	8	203	3140	0.4	96	1.4	1.3	2.4	1.7	4.1
5	T6	lytic	9	152	874	0.6	70	2.5	1.5	5.6	2	6.3
6	T11	lytic	12	155	856	0.7	70	2.9	1.4	8.8	1.7	5.2
7	L4	lytic	10	166	1051	0.6	91	2.5	1.3	7.1	1.8	4.9
8	T4	lytic	13	199	953	0.7	115	2.8	1.2	7.2	1.8	4.5
9	T5	lytic	10	162	955	0.6	84	2.5	1.4	6.7	2	6.3
10	T12	lytic	8	175	1279	0.4	101	1.9	1.1	8.4	2.4	7.8
11	T5	lytic	16	197	962	0.8	93	2.9	1.3	6.2	1.3	2.2
12	T6	lytic	14	191	1036	0.7	94	2.8	1.4	7.1	1.5	3.2
13	L1	blastic	11	166	841	0.7	79	2.7	1.2	8.9	2.1	6.7
14	T12	blastic	13	201	1114	0.6	96	2.4	1.2	4.4	1.5	3.1
15	L2	blastic	73	198	1298	3.7	80	10.2	1.4	50.7	-5.1	-34
16	L1	blastic	28	398	880	0.7	223	3	1.1	9.4	1.7	0.3
17	L2	blastic	45	250	372	1.8	121	6.2	1.3	28	-0.3	-6.5
18	L4	blastic	54	306	356	1.8	174	6.4	1.3	41.6	-0.4	-8.8
19	L5	blastic	23	189	600	1.2	108	5.3	1.2	41	1.6	0.3
20	T7	blastic	28	207	736	1.3	91	5	1.1	26.8	0.7	-3.4
21	T12	blastic	17	211	1029	0.8	107	2.8	1.1	8.6	0.6	-1.2
22	L2	blastic	51	276	359	1.8	122	6.2	1.3	28.7	-1.5	-10.1
23	T8	mixed	19	223	1007	0.9	113	3.4	1.3	15.5	1.4	-0.05
24	T11	mixed	20	251	1030	0.8	142	3.2	1.3	12.5	1.3	-0.01
25	L3	mixed	38	325	682	1.2	165	3.8	1.1	6.1	-1.9	-6.1
26	L4	mixed	52	328	610	1.6	163	4.4	1.2	2.9	-5.5	-13.6
27	T6	mixed	32	321	765	1	154	3.7	1.2	5.2	0.3	-1.4
28	T12	mixed	25	257	802	1	123	3.5	1.2	6.1	0.9	0.5
29	T7	mixed	44	305	552	1.4	147	5.5	1.1	21.4	-0.1	-6.2
30	T8	mixed	41	298	403	1.4	156	5.6	1.1	37.6	1.2	-2.6

## Sheet: MetastaticVertebrae_Trab_VOI
Specimen ID	Vertebra	Metastasis	BV/TV	Tb.Th.	Tb.Sp.	Tb.N.	SD_Tb.Th.	BS/TV	DA	Conn.D	SMI	Tb.Pf.
	level	type	%	mm	mm	1/mm	mm	1/mm		1/mm3		1/mm
1	T4	lytic	16	197	816	0.8	95	3.1	1.4	7.8	1.5	3.3
2	T6	lytic	16	189	632	0.8	105	3.6	1.1	15.2	2.5	7.4
3	T3	lytic	10	184	1046	0.6	96	2.1	1.4	3.9	1.7	4.9
4	L2	lytic	11	187	1087	0.6	81	2.2	1.4	3.9	1.6	4.3
5	T6	lytic	10	152	833	0.6	70	2.5	1.5	5.9	1.9	6.3
6	T11	lytic	12	155	784	0.8	69	3	1.4	8.6	1.8	5.1
7	L4	lytic	12	166	813	0.7	91	2.9	1.3	8.4	1.8	4.7
8	T4	lytic	15	194	731	0.8	114	3.3	1.1	8.8	1.8	4.6
9	T5	lytic	10	159	877	0.6	79	2.5	1.4	6.9	1.9	6.3
10	T12	lytic	14	182	664	0.8	98	3.4	1.1	16	2.2	6.2
11	T5	lytic	17	197	847	0.9	93	3.1	1.3	6.7	1.3	2.1
12	T6	lytic	15	191	861	0.8	94	3	1.4	7.6	1.5	3.1
13	L1	blastic	12	170	871	0.7	79	2.7	1.2	7.6	1.9	5.7
14	T12	blastic	13	193	1108	0.7	86	2.4	1.2	4.2	1.5	3.6
15	L2	blastic	totally blastic
16	L1	blastic	8	152	981	0.5	85	2.3	1.2	8.1	2.1	7.1
17	L2	blastic	25	179	380	1.4	93	6.1	1.3	48.2	2.1	4.2
18	L4	blastic	39	244	518	1.6	140	5.9	1.4	30.5	0.7	-2.9
19	L5	blastic	11	164	840	0.7	107	3.2	1.2	20.6	2.2	6.7
20	T7	blastic	13	173	954	0.7	77	2.8	1.2	9.4	1.8	4.6
21	T12	blastic	9	165	1071	0.6	72	2.2	1.3	4.9	1.8	5.5
22	L2	blastic	totally blastic
23	T8	mixed	14	192	954	0.7	99	2.9	1.4	11	1.8	3.8
24	T11	mixed	totally mixed
25	L3	mixed	21	222	619	1	113	3.8	1.1	15.8	2	4.6
26	L4	mixed	13	209	849	0.6	149	2.9	1.1	13.3	2.2	6.2
27	T6	mixed	28	289	736	1	144	3.7	1.2	6.9	1	0.5
28	T12	mixed	24	248	757	1	118	3.6	1.2	7.2	1.1	1.3
29	T7	mixed	totally mixed
30	T8	mixed	29	255	449	1.1	123	5.1	1.3	33.4	2.7	5.5

## Sheet: ControlVertebrae_NoCortVOI
Specimen ID	Vertebra	Metastases	BV/TV	Tb.Th.	Tb.Sp.	Tb.N.	SD_Tb.Th.	BS/TV	DA	Conn.D	SMI	Tb.Pf.
	level	type	%	mm	mm	1/mm	mm	1/mm		1/mm3		1/mm
31	T3	control	16	214	834	0.8	120	3	1.3	7.2	1.6	3.5
32	L3	control	8	157	1182	0.5	66	1.9	1.5	3.7	1.7	5.5
33	T4	control	9	159	1094	0.5	74	2	1.3	4	1.7	5.5
34	T7	control	11	150	805	0.8	65	2.8	1.5	6.7	1.7	5.3
35	T10	control	12	154	782	0.8	67	3	1.4	8.8	1.7	5
36	L3	control	11	163	846	0.7	83	2.8	1.4	6.9	1.8	5
37	T6	control	14	177	940	0.8	79	2.8	1.4	6.1	1.3	3
38	T7	control	15	167	830	0.9	63	3.1	1.2	6.7	1.4	3.5
39	T11	control	10	167	1138	0.6	67	2.2	1.4	3.9	1.6	4.5
40	T8	control	9	154	1052	0.6	70	2.2	1.3	4.4	1.7	5.5
41	T11	control	9	158	1037	0.6	70	2.2	1.3	4.7	1.7	5.5
42	L3	control	9	177	1126	0.5	101	2	1.4	3.7	1.8	5.6
43	T7	control	15	189	973	0.8	93	2.8	1.8	5.2	1.2	2
44	T10	control	14	190	970	0.8	101	2.9	1.6	7.9	1.2	1.9
45	T7	control	14	177	940	0.8	79	2.8	1.4	6.1	1.3	0.3
46	L1	control	25	268	803	0.9	129	3.5	1.2	6.9	1	0.3
47	T7	control	7	160	1078	0.5	85	1.9	1.4	5.6	2.1	7.2
48	T8	control	10	182	1022	0.5	109	2.2	1.5	4.9	1.9	5.7
49	T11	control	8	161	1004	0.5	88	2.1	1.3	5.9	2	6.8
50	T12	control	8	156	1039	0.1	78	2	1.4	5.1	2	6.9

## Sheet: MetastaticVertebrae_Met_VOI
Specimen ID	Vertebra	Metastasis	BV/TV	Tb.Th	Tb.Sp	Tb. N	SD_Tb.Th.	BS/TV	Conn.D	Tb.Pf.
	level	type	%	mm	mm	1/mm	mm	1/mm	1/mm3	1/mm
1	T4	lytic	3.50494	164.185	1911.97	0.21359	86.3534	0.925385	2.5287	10.8177
2	T6	lytic	4.95624	127.674	756.891	0.388205	75.4529	2.02795	14.835	19.3874
3	T3	lytic	1.81577	143.015	2170.81	0.126923	57.0488	0.508462	0.67432	10.521
4	L2	lytic	2.94144	262.685	5644.33	0.112051	117.273	0.450256	0.50574	4.64513
5	T6	lytic	2.12471	118.753	1333.42	0.178974	43.788	0.716667	1.6858	12.2274
6	T11	lytic	2.34151	140.768	1644.52	0.16641	67.1728	0.736154	2.02296	13.6985
7	L4	lytic	1.55669	134.014	1838.73	0.116154	65.6557	0.520769	1.51722	14.1433
8	T4	lytic	5.30019	221.198	1639.57	0.239487	110.648	1.05462	1.85438	7.33333
9	T5	lytic	4.77798	144.254	2997.64	0.331282	60.264	1.37872	4.72024	8.91026
10	T12	lytic	2.39618	148.917	1691.09	0.161026	2.24089	0.755128	2.69728	13.7197
11	T5	lytic	2.89595	147.296	1270.01	0.196667	67.4513	0.90359	2.86586	14.1977
12	T6	lytic	1.11237	143.485	2667.88	0.0774359	62.7994	0.351538	1.34864	14.0431
13	L1	blastic	8.29401	126.165	549.983	0.657436	64.2638	3.01692	20.2296	13.8974
14	T12	blastic	27.6287	264.099	515.419	1.04615	141.652	5.44436	11.9692	3.31231
15	L2	blastic	totally blastic
16	L1	blastic	64.1345	452.138	330.46	1.41846	201.331	4.59718	12.1378	-7.34282
17	L2	blastic	68.9844	293.732	191.574	2.34846	131.728	6.85744	21.9154	-15.6354
18	L4	blastic	48.3782	251.541	345.2	1.92333	127.867	6.50103	30.1758	-8.74897
19	L5	blastic	42.0647	224.333	248.493	1.87513	128.496	7.93308	72.8266	-4.50385
20	T7	blastic	45.2701	213.902	278.995	2.11641	91.7276	7.6941	48.3825	-6.46949
21	T12	blastic	66.3454	267.965	265.331	2.4759	119.728	7.27538	28.8272	-20.2851
22	L2	blastic	totally blastic

## Sheet: MetastaticVertebrae_subVOI_100
Specimen ID	Vertebra	Metastasis	BV/TV	Tb.Th	Tb.Sp	Tb. N	SD_Tb.Th.	BS/TV	Conn.D	Tb.Pf.
	level	type	%	mm	mm	1/mm	mm	1/mm	1/mm3	1/mm
1	T4	lytic	13.8483	183.538	775.011	0.754615	82.9245	2.86333	6.7432	4.83103
2	T6	lytic	16.439	191.946	504.871	0.85641	112.967	4.03821	22.2526	9.1259
3	T3	lytic	8.46698	158.876	954.363	0.532821	68.8619	2.01359	3.87734	6.31744
4	L2	lytic	17.1331	220.472	898.144	0.777179	84.8948	2.74769	3.54018	2.92744
5	T6	lytic	10.3537	158.377	799.339	0.653846	67.9774	2.51923	6.57462	6.42051
6	T11	lytic	14.2315	171.331	688.552	0.830769	74.7474	3.19949	8.93474	4.99
7	L4	lytic	11.1118	159.914	755.791	0.694872	75.1803	2.8441	12.1378	5.88
8	T4	lytic	13.5922	238.707	897.241	0.569487	127.201	2.42744	5.0574	4.67821
9	T5	lytic	13.022	217.161	866.499	0.599744	118.722	2.55	5.56314	5.43641
10	T12	lytic	11.9632	180.583	720.931	0.662564	102.802	2.94462	12.9807	7.25
11	T5	lytic	17.6591	193.939	761.095	0.910513	75.7501	3.27564	7.24894	3.35692
12	T6	lytic	19.788	227.291	703.122	0.870513	112.819	3.53513	11.2949	3.06179
13	L1	blastic	9.28991	149.9	828.767	0.619744	55.6982	2.38333	6.7432	7.54154
14	T12	blastic	14.8001	216.923	945.451	0.682308	101.407	4.67744	7.24894	4.86103
15	L2	blastic	totally blastic
16	L1	blastic	9.98822	164.994	919.735	0.605385	91.308	2.55846	9.2719	6.64641
17	L2	blastic	24.5758	176.048	357.076	1.3959	90.3415	6.15513	47.371	4.97821
18	L4	blastic	35.9372	193.727	576.184	1.85513	85.6861	6.02308	22.9269	-8.52564
19	L5	blastic	16.159	180.305	609.059	0.896154	124.673	4.20436	32.7045	7.59795
20	T7	blastic	15.1588	175.559	814.939	0.863333	75.217	3.39103	13.655	4.66821
21	T12	blastic	8.79627	163.564	1019.31	0.537692	76.0102	2.15769	7.24894	6.73538
22	L2	blastic	totally blastic

## Sheet: MetastaticVertebrae_subVOI_200
Specimen ID	Vertebra	Metastasis	BV/TV	Tb.Th	Tb.Sp	Tb. N	SD_Tb.Th.	BS/TV	Conn.D	Tb.Pf.
	level	type	%	mm	mm	1/mm	mm	1/mm	1/mm3	1/mm
1	T4	lytic	16.0524	189.009	797.538	0.849231	83.3356	3.15205	7.24894	3.46615
2	T6	lytic	15.0651	187.894	706.257	0.801795	93.8519	3.23846	10.7891	5.78667
3	T3	lytic	10.4848	183.384	966.914	0.571795	100.725	2.2541	4.38308	5.04795
4	L2	lytic	10.8901	170.948	1016.85	0.636923	64.1612	2.26359	3.70876	4.44385
5	T6	lytic	11.8764	167.145	766.403	0.710513	74.341	2.76872	7.24894	5.99615
6	T11	lytic	13.3772	159.527	765.228	0.838462	71.652	3.21179	9.60906	4.92205
7	L4	lytic	10.1653	152.578	773.431	0.666154	72.9378	2.70436	9.94622	6.87385
8	T4	lytic	13.9859	205.45	777.046	0.680769	114.728	2.88051	7.24894	5.50179
9	T5	lytic	8.24538	151.393	896.916	0.544615	60.1645	2.10615	5.0574	7.47821
10	T12	lytic	13.4947	165.822	640.939	0.813846	82.0271	3.47231	16.858	6.91462
11	T5	lytic	19.7386	207.108	765.73	0.953077	86.9162	3.44436	8.26042	1.52
12	T6	lytic	18.9074	214.826	751.481	0.88	106.091	3.44436	8.429	2.46641
13	L1	blastic	10.888	154.753	789.998	0.70359	60.1934	2.66538	7.41752	6.52308
14	T12	blastic	11.0321	201.825	1109.27	0.546667	100.006	2.10949	3.87734	4.9559
15	L2	blastic	totally blastic
16	L1	blastic	6.0619	135.212	976.759	0.448205	67.9376	1.84026	6.57462	8.66769
17	L2	blastic	18.3238	159.671	470.781	1.14769	74.5781	4.92487	35.0647	6.13026
18	L4	blastic	not included in NoCort_VOI
19	L5	blastic	12.8703	167.552	759.265	0.768205	93.935	3.25282	18.0381	6.19154
20	T7	blastic	10.1716	168.006	1003.37	0.605385	79.8404	2.30872	5.22598	5.11641
21	T12	blastic	6.58491	147.935	1023.59	0.445128	62.6418	1.74103	3.87734	7.94282
22	L2	blastic	totally blastic

## Sheet: MetastaticVertebrae_subVOI_300
Specimen ID	Vertebra	Metastasis	BV/TV	Tb.Th	Tb.Sp	Tb. N	SD_Tb.Th.	BS/TV	Conn.D	Tb.Pf.
	level	type	%	mm	mm	1/mm	mm	1/mm	1/mm3	1/mm
1	T4	lytic	17.6766	211.483	774.287	0.835897	108.731	3.26769	8.09184	3.30513
2	T6	lytic	14.0579	163.17	723.653	0.861538	71.1524	3.24051	9.10332	4.68308
3	T3	lytic	10.323	186.522	979.278	0.553333	98.3771	2.22333	4.38308	5.25103
4	L2	lytic	7.91356	147.194	1057.83	0.537692	58.8081	1.96897	4.2145	5.78615
5	T6	lytic	12.4872	173.435	759.52	0.72	75.6128	2.79179	7.08036	5.75308
6	T11	lytic	13.2857	162.774	712.871	0.816154	74.1515	3.18026	9.77764	5.26564
7	L4	lytic	9.77846	143.197	763.858	0.682821	69.7203	2.75282	10.452	7.12179
8	T4	lytic	14.3413	209.091	818.571	0.685897	127.502	2.92359	7.75468	4.89103
9	T5	lytic	8.84149	148.28	830.942	0.596154	58.4766	2.29103	5.9003	7.18103
10	T12	lytic	11.9395	148.476	617.02	0.804103	63.9592	3.3559	14.3293	8.43231
11	T5	lytic	20.4694	210.732	751.323	0.971282	88.2297	3.50769	7.24894	1.88179
12	T6	lytic	14.4901	183.103	809.936	0.791282	83.2755	2.98795	6.7432	3.84308
13	L1	blastic	12.7907	171.759	774.239	0.744615	75.0621	2.86179	7.92326	5.71462
14	T12	blastic	10.25	174.804	1016.68	0.58641	69.6368	2.15974	3.87734	5.24538
15	L2	blastic	totally blastic
16	L1	blastic	6.99689	143.405	907.026	0.487949	83.6706	2.05205	7.24894	8.73
17	L2	blastic	not included in NoCort_VOI
18	L4	blastic	not included in NoCort_VOI
19	L5	blastic	not included in NoCort_VOI
20	T7	blastic	9.38243	148.599	904.273	0.631282	69.1817	2.39718	6.06888	6.07385
21	T12	blastic	7.32246	148.127	993.479	0.494359	60.2737	1.90487	4.38308	7.68026
22	L2	blastic	totally blastic
